# Supplementary material for: Adjunctive treatments for pneumococcal meningitis: a systematic review of experimental animal models
Source: Brain Commun. 2024 Apr 12;6(3):fcae131. doi: 10.1093/braincomms/fcae131 (PMC11069119; doi:10.1093/braincomms/fcae131)
Supplement: fcae131_Supplementary_Data [file fcae131_supplementary_data.zip]

Archive with 3 entries (3 files):
- Supplementary File 1.pdf
- Supplementary File 2.pdf
- Supplementary_tables.pdf
